# Supplementary material for: microRNAs and Gene–Environment Interactions in Autism: Effects of Prenatal Maternal Stress and the SERT Gene on Maternal microRNA Expression
Source: Front Psychiatry. 2021 Jul 5;12:668577. doi: 10.3389/fpsyt.2021.668577 (PMC8288023; doi:10.3389/fpsyt.2021.668577)
Supplement: Supplementary file 1 [file Table_1.xlsx]

## Sheet: Table S1
Table S1. Differentialy expressed miRNAs detected using ANOVA analysis.
A. Five groups (comparing high vs low stress groups)
Yellow: upregulated & Blue: downregulated in the high stress groups.								B. Three groups (comparing 3 SERT genotypes in the high stress groups)
		HIGH Strees			LOW Stress					HIGH Stress
		SS	LS	LL	SS	LL				LL	LS	SS
miRNA	p-value	Mean	Mean	Mean	Mean	Mean		miRNA	p-value	Mean	Mean	Mean
hsa-miR-483-5p	1.49252e-06	435.585	478.359	445.402	65.032	92.3226		hsa-miR-4267	0.00131808	189.765	130.785	1112.85
hsa-miR-6087	1.57718e-06	8052.81	10420.2	8774.12	2872.45	4961.57		hsa-miR-1915-3p	0.0026251	3043.94	1956.69	543.716
hsa-miR-4497	2.21213e-06	7130.17	8713.15	7133.25	1527.06	4186.56		hsa-miR-378e	0.00754468	1934.47	2915.04	2895.79
hsa-miR-6124	5.31027e-06	858.961	712.71	744.609	97.3765	151.82		hsa-miR-3197	0.0097597	72.3302	66.8071	343.331
hsa-miR-7851-3p	6.50434e-06	1562.38	1881.72	1747.18	340.054	540.634		hsa-miR-1273c	0.0123376	116.914	74.735	965.101
hsa-miR-6880-5p	6.63094e-06	521.356	446.74	489.358	88.6212	144.456		hsa-miR-197-5p	0.0148563	56.3311	113.729	391.745
hsa-miR-6782-5p	8.20828e-06	2406.67	2932.21	3710.89	525.232	614.993		hsa-miR-663a	0.0149422	176.975	241.768	100.213
hsa-miR-6125	8.59668e-06	3952.2	7249.4	5972.9	1853.79	2854.31		hsa-miR-4289	0.0174772	132.375	128.449	1229.61
hsa-miR-6867-5p	1.02635e-05	170.47	285.051	187.747	43.2818	51.4388		hsa-miR-1469	0.0204386	426.359	902.573	372.989
hsa-miR-3665	1.0367e-05	7724.56	11811.6	10792.6	3943.83	5712.74		hsa-miR-664b-5p	0.0225252	786.871	547.984	308.324
hsa-miR-1275	1.05272e-05	2494.17	3010.73	3782.11	578.439	731.257		hsa-miR-4787-5p	0.0280957	6561.22	5951.56	3086.38
hsa-miR-1260b	1.08158e-05	258.757	195.477	106.514	534.771	2384.63		hsa-miR-6073	0.0351456	760.88	931.903	5444.67
hsa-miR-4516	1.11766e-05	7890.88	8440.85	9078.45	2180.44	3838.77		hsa-miR-106b-3p	0.0385671	361.213	282.05	602.643
hsa-miR-3613-3p	1.41132e-05	411.727	419.372	425.222	1329.46	1664.47		hsa-miR-143-3p	0.0388503	644.443	313.478	122.614
hsa-miR-1915-3p	1.51189e-05	543.716	1956.69	3043.94	334.327	517.439		hsa-miR-378f	0.041562	468.197	733.164	642.312
hsa-miR-3656	1.54294e-05	3485.23	5247.88	5016.23	1014.59	1739.18		hsa-miR-6125	0.0433554	5972.9	7249.4	3952.2
hsa-miR-4787-5p	1.56356e-05	3086.38	5951.56	6561.22	1601.05	2325.42		hsa-miR-320d	0.0456289	7351.19	11364.1	11249.9
hsa-miR-4484	1.75014e-05	7918.74	12092.5	12713.6	909.095	2075.2		hsa-miR-6749-5p	0.0457411	103.691	244.282	267.883
hsa-miR-3196	1.79569e-05	2433.66	3913.36	3325.55	655.564	1236.42		hsa-miR-7704	0.0485361	7738.86	11183.3	6175.47
hsa-miR-6786-5p	1.8949e-05	790.959	958.608	1014.41	174.572	390.531		hsa-miR-320e	0.0488572	6896.72	11512.7	10546.5
hsa-miR-663a	2.00245e-05	100.213	241.768	176.975	38.2726	70.4112
hsa-miR-4488	2.49462e-05	2936.06	4358.01	3609.29	866.615	1351.72		N=20 DE miRNAs were detected.
hsa-miR-6090	3.38514e-05	7081.61	9521.46	8475.62	2186.9	4299.87		5 out of 20 (25%) are common with the stress dependent DE miRNA (Table S1A)
hsa-miR-4778-5p	5.2963e-05	330.051	585.501	348.087	116.432	130.259		DE miRNAs potential candidate for stress X SERT genotype interactions
hsa-miR-4466	6.52653e-05	1102.78	2210.55	1492.03	428.969	773.669
hsa-miR-149-3p	6.99135e-05	1459.42	3006.21	1775.16	296.968	661.261
hsa-miR-6126	8.84907e-05	1400.65	2310.93	1903.73	205.36	632.344
hsa-miR-93-3p	9.24438e-05	137.875	233.501	202.812	512.394	466.647
hsa-miR-638	9.26169e-05	3165.1	4899.17	3178.84	1070.64	1921.65
hsa-miR-4447	0.000106076	856.992	1377.98	1542.23	113.656	256.676
hsa-miR-30c-1-3p	0.000109772	2946.89	4254.36	6087.43	172.33	188.263
hsa-miR-7704	0.000110096	6175.47	11183.3	7738.86	2281.28	4288.97
hsa-miR-3960	0.000181026	9293.23	11990	11399.4	3919.5	6064.48
hsa-miR-6089	0.000227605	7223.25	8443.09	7133.43	2704.03	5569.44
hsa-miR-765	0.000246784	274.689	326.363	225.728	66.3412	100.791
hsa-miR-4532	0.000287237	429.839	956.288	1176.82	111.801	187.918
hsa-miR-345-5p	0.000306155	201.885	333.958	324.282	889.137	570.187
hsa-miR-1207-5p	0.000356884	950.597	1460.61	1576.5	181.615	282.336
hsa-miR-8063	0.000455538	374.873	697.995	515.025	57.887	107.947
hsa-miR-4286	0.000460645	57.437	91.2777	47.438	153.571	354.291
hsa-miR-6754-5p	0.00060352	385.61	693.202	727.305	88.8761	127.007
hsa-miR-4463	0.000639936	827.992	900.064	744.53	268.021	500.875
hsa-miR-4687-3p	0.000717627	2022.51	3468.51	2562.16	270.209	415.082
hsa-miR-8072	0.000720766	657.545	573.088	369.161	72.973	178.476
hsa-miR-1273f	0.000797906	344.528	426.839	588.58	194.248	183.615
hsa-miR-6088	0.000911103	682.978	1007.04	952.292	143.726	265.314
hsa-miR-6729-5p	0.00111405	1575.2	3096.31	1635.12	411.255	797.184
hsa-miR-550a-3p	0.00121812	121.17	314.24	218.303	639.115	762.979
hsa-miR-8069	0.00143029	1480.35	2071.44	1595.85	296.054	805.545
hsa-miR-1224-5pa	0.00145414	1491.4	1813.65	1662.65	308.56	484.502
hsa-miR-936	0.00145994	137.522	214.687	276.534	24.2922	53.6614
hsa-miR-550b-3p	0.00157844	62.6372	105.322	81.0473	241.321	280.584
hsa-miR-664b-5p	0.00161193	308.324	547.984	786.871	114.987	80.4365
hsa-miR-762	0.00169058	830.572	1231.15	659.49	195.009	501.279
hsa-miR-4530	0.00191254	8904.78	10729.4	9842.17	3716.28	5960.95
hsa-miR-6775-5p	0.00196503	746.318	792.986	981.239	128.77	233.484
hsa-miR-1469	0.00204704	372.989	902.573	426.359	181.321	383.911
hsa-miR-331-3pa	0.00226608	362.626	456.976	397.668	975.67	1018.3
hsa-miR-1229-5p	0.00238454	76.575	183.771	124.62	13.4967	13.3963
hsa-miR-664b-3p	0.00263403	36.6611	120.876	74.8677	221.879	585.405
hsa-miR-4267	0.002916	1112.85	130.785	189.765	99.525	3896.32
hsa-miR-5196-5p	0.00335213	100.628	128.211	186.702	12.7578	11.8383
hsa-miR-6816-5p	0.00343512	38.4314	124.336	35.3954	18.4093	24.8701
hsa-miR-3141	0.00358764	540.108	424.938	341.87	123.515	186.8
hsa-miR-501-3p	0.00360967	213.278	251.46	188.788	468.643	385.271
hsa-miR-3178	0.00453649	451.704	462.575	331.993	80.9071	201.162
hsa-miR-328-5p	0.00458432	957.436	507.439	465.204	88.1167	223.074
hsa-miR-4459	0.00483783	1063.35	913.686	893.188	325.818	599.298
hsa-miR-3940-5p	0.00498565	840.06	1117.63	631.704	178.143	517.434
hsa-miR-6858-5p	0.00526008	367.636	268.753	273.3	45.8363	105.533
hsa-miR-4513	0.00672305	675.007	1243.1	1194.53	292.396	452.882
hsa-miR-6727-5p	0.00677283	2844.94	4233.22	3371.09	997.478	2403.71
hsa-miR-484	0.00722624	1377.57	1965.49	1474.93	3025.12	4856.02
hsa-miR-1273c	0.00737104	965.101	74.735	116.914	53.8376	257.609
hsa-miR-6802-5p	0.00772633	112.978	201.431	165.91	22.1609	33.4457
hsa-miR-1237-5p	0.00854636	306.28	439.374	366.896	61.4642	187.707
hsa-miR-4674	0.00883892	337.798	299.296	174.885	75.2884	329.182
hsa-miR-6794-5p	0.00906812	321.751	331.304	217.451	84.4645	148
hsa-miR-1227-5p	0.00953471	327.948	426.684	197.515	103.694	218.108
hsa-miR-378e	0.011534	2895.79	2915.04	1934.47	2551.88	2267.73
hsa-miR-6165	0.011628	356.791	173.707	145.998	54.2402	88.8424
hsa-miR-3197	0.0129122	343.331	66.8071	72.3302	28.4405	559.173
hsa-miR-1233-5p	0.0129136	565.397	355.45	302.239	103.671	595.459
hsa-miR-6753-5p	0.0138765	115.231	59.9565	42.1528	53.1257	227.245
hsa-miR-145-5pb	0.0143398	208.756	386.921	470.725	674.885	660.426
hsa-miR-4289	0.0144412	1229.61	128.449	132.375	212.396	799.823
hsa-miR-575	0.0146102	518.51	1095.36	347.592	49.2407	170.918
hsa-miR-4707-5p	0.015356	402.575	780.131	353.312	113.308	308.21
hsa-miR-5001-5p	0.0170012	987.056	1891.79	967.984	483.399	663.579
hsa-miR-197-5p	0.0170355	391.745	113.729	56.3311	45.3483	108.274
hsa-miR-6798-5p	0.0179058	272.389	411.803	572.942	109.055	183.481
hsa-miR-4472	0.0186678	1341.23	2182.63	2375.06	373.213	544.078
hsa-miR-151a-3p	0.0196435	1209.75	2118.94	1911.52	2444.77	2250.56
hsa-miR-5096	0.0201477	8571.84	4050.84	4318.05	2286.44	8980.96
hsa-miR-361-5p	0.0219671	901.632	1196.92	1360.15	1778.36	1724.83
hsa-miR-4739	0.0219709	714.548	629.723	686.908	197.279	336.791
hsa-miR-6805-5p	0.0239966	86.6058	228.126	68.2044	34.6321	53.7471
hsa-miR-2861	0.0241178	388.711	816.363	328.665	148.318	263.313
hsa-miR-1228-5p	0.0244797	362.293	337.391	241.119	140.594	181.236
hsa-miR-4433b-3p	0.0271026	240.672	367.139	275.305	107.95	179.798
hsa-miR-342-3p	0.0276669	1360.34	1216.45	1547.51	2124.63	2536.62
hsa-miR-7150	0.0284595	1835.32	2175.03	2583.78	584.46	618.402
hsa-miR-625-5p	0.0300764	320.378	675.282	756.972	1146.21	810.496
hsa-miR-29c-5p	0.0314771	244.979	445.946	288.976	532.256	371.057
hsa-miR-6749-5p	0.0338662	267.883	244.282	103.691	73.2084	127.807
hsa-miR-4632-5p	0.0341345	194.387	292.816	166.343	65.4828	128.378
hsa-miR-6724-5p	0.0369534	665.842	1419.62	669.551	262.359	462.509
hsa-miR-374c-5p	0.0379921	1582.61	975.573	1376.74	3031.69	2379.79
hsa-miR-4301	0.0390117	5166.24	4828.7	3795.09	4510.94	17958.4
hsa-miR-4534	0.0391733	281.731	123.199	145.422	55.0038	88.3738
hsa-miR-4741	0.0407122	160.876	488.073	186.024	40.3684	52.2277
hsa-miR-143-3p	0.0415303	122.614	313.478	644.443	518.551	307.424
hsa-miR-4281	0.0418474	1428.64	1339.08	809.456	243.471	459.708
hsa-miR-186-5p	0.0430525	3651.27	5281.86	4188.61	6912.25	5050.44
hsa-miR-6771-5p	0.0442725	1335.92	771.956	591.988	171.279	413.69
hsa-miR-4325	0.0457252	2801.66	800.056	452.131	1128.85	2238.89
hsa-miR-4732-3p	0.0469249	185.741	269.027	216.967	357.853	378.747
hsa-miR-6073	0.0472351	5444.67	931.903	760.88	593.992	5034.35
hsa-miR-301a-3p	0.0491108	776.346	728.471	1138.1	1800.55	1267.43
N=119 DE miRNAs were detected.
90 out of 119 (76%) of the DE miRNAs show a similar pattern in high versus low stress groups (i.e., candidate for stress dependent miRNAs).
aexhibited stress dependent expression pattern in rodent brain samples from embryos exposed to prenatal stress78
bhas been reported in association with maternal stress 71, 85
